# Supplementary material for: Anaesthesia-Relevant Disease Manifestations and Perianaesthetic Complications in Patients with Mucolipidosis—A Retrospective Analysis of 44 Anaesthetic Cases in 12 Patients
Source: J Clin Med. 2022 Jun 24;11(13):3650. doi: 10.3390/jcm11133650 (PMC9267794; doi:10.3390/jcm11133650)
Supplement: Supplementary file 1 [file jcm-11-03650-s001.zip]

Archive with 1 entries (1 files):
- jcm-1753841-supplementary.pdf
